# Supplementary material for: Regular testing of asymptomatic healthcare workers identifies cost-efficient SARS-CoV-2 preventive measures
Source: PLoS One. 2021 Nov 5;16(11):e0258700. doi: 10.1371/journal.pone.0258700 (PMC8570514; doi:10.1371/journal.pone.0258700)
Supplement: S1 File — Pseudocode with the stochastic simulation algorithm. (ZIP) [file pone.0258700.s001.zip]

Archive with 2 entries (2 files):
- S1 File.tex
- S1_File.pdf
