# Supplementary material for: Regular testing of asymptomatic healthcare workers identifies cost-efficient SARS-CoV-2 preventive measures
Source: PLoS One. 2021 Nov 5;16(11):e0258700. doi: 10.1371/journal.pone.0258700 (PMC8570514; doi:10.1371/journal.pone.0258700)
Supplement: S2 File — Data of the Internal testing pipeline. (XLSX) [file pone.0258700.s002.xlsx]

## Sheet: Info
Summary results UVCM Covid pipeline
Overall view	Number of participants that were included. Number of positive tests.
Healthcare workers	Results of the testing of workers with contact with patients nor with the covid pipeline
Other workers	Results of the testing of workers without contact with patients nor with the covid pipeline
Ct Values symptoms	Ct value of the test and presence or absence of symptoms. It contains info of both type of workers. 2 workers are discarded because they did not report if they had symptoms.
contact info:	Guido.beldi@insel.ch
	daniel.sanchez@dbmr.unibe.ch

## Sheet: Overall view
Number of total participants included	372
Number of total positives below 32 ct	16
Number of total positives between 33 and 40 ct	17
Healthcare workers (In contact with patients or the covid pipeline)	314
Positives with ct value below 32	15
Postives with ct value between 33 and 40	16
Other Workers (without Contact with patients)	58
Positives with ct value below 32	1
Postives with ct value between 33 and 40	1

## Sheet: Healthcare workers
Week	Participants tested	Positives <= 32	33 <= Positives < 40
1	101	1	1
2	107	0	0
3	107	0	0
4	113	3	6
5	113	0	0
6	117	0	2
7	204	0	0
8	209	0	0
9	161	0	0
10	172	0	0
11	111	0	0
13	144	0	0
15	162	0	0
17	143	0	0
18	124	0	0
19	143	0	0
20	149	0	0
21	139	0	0
22	143	0	0
23	118	0	0
24	78	0	0
26	137	0	0
27	120	0	0
28	103	0	0
29	111	0	0
30	138	1	1
31	150	0	0
32	162	0	0
33	142	1	1
34	168	1	0
35	165	5	4
36	152	0	0
37	149	1	0
38	148	0	0
39	161	0	0
40	119	1	0
41	80	0	0
42	144	0	0
43	156	0	0
44	164	1	0
45	165	0	1
46	161	0	0
47	110	0	0
49	158	0	0
Week 1 corresponds to 23/03/2020
During the first 6 weeks, only half of the participants were tested due to the desynchronization. The tests were performed Monday and Thursday (see main text for details)

## Sheet: Other workers
Week	Positives <= 32	33 <= Positives < 40
1	0	0
2	0	0
3	0	0
4	0	0
5	0	0
6	0	0
7	0	0
8	0	0
9	0	0
10	0	0
11	0	0
13	0	0
15	0	0
17	0	0
18	0	0
19	0	0
20	0	0
21	0	0
22	0	0
23	0	0
24	0	0
26	0	0
27	0	0
28	0	0
29	0	0
30	0	0
31	0	0
32	0	0
33	0	0
34	0	0
35	0	1
36	0	0
37	0	0
38	0	0
39	1	0
40	0	0
41	0	0
42	0	0
43	0	0
44	0	0
45	0	0
46	0	0
47	0	0
49	0	0
Week 1 corresponds to 23/03/2020

## Sheet: Ct Values symptoms
Ct value	Symptoms
13	yes
16	yes
16	yes
17	yes
18	yes
19	yes
19	yes
20	yes
21	yes
26	yes
28	none
28	yes
29	yes
31	yes
32	none
32	none
33	none
33	none
34	none
34	yes
34	none
35	none
35	none
36	none
37	none
37	none
37	none
38	none
39	none
39	yes
39	none
